# Supplementary material for: A reproducible approach for the use of aptamer libraries for the identification of Aptamarkers for brain amyloid deposition based on plasma analysis
Source: PLoS One. 2024 Aug 27;19(8):e0307678. doi: 10.1371/journal.pone.0307678 (PMC11349097; doi:10.1371/journal.pone.0307678)
Supplement: S1 Table — (CSV) [file pone.0307678.s002.csv]

High amyloid samples;Centiloid Average;Age when blood processing;Clinical Classification;ApoE;Gender
H0927;99	85;65;SMC;E3/E4;Female
H1706;98	5;69;NMC;E3/E4;Male
H1744;102	6;76;SMC;E3/E4;Male
H1770;87	9;74;SMC;E3/E3;Female
H1772;100	5;74;SMC;E3/E4;Female
H1801;96	75;76;SMC;E4/E4;Female
H1854;102	88;71;SMC;E3/E3;Female
H1865;126	5333333;76;SMC;E3/E3;Female
H1921;102	1333333;73;SMC;E3/E4;Female
H1958;129	62;72;SMC;E4/E4;Female
;;;;;
Low amyloid samples ;Centiloid Average;Age when blood processing;Clinical Classification;ApoE;Gender
L0898;-23	25;75;NMC;E3/E3;Female
L1052;-31	3;73;NMC;E3/E4;Female
L1056;-22;66;NMC;E3/E4;Male
L1057;-9	1;70;NMC;E3/E4;Male
L1069;-10	5;74;NMC;E3/E4;Female
L1081;-40	6;78;NMC;E3/E4;Female
L1117;-14	1;71;NMC;E3/E3;Female
L1192;-22	3;67;SMC;E3/E4;Female
L1213;-17	5;69;SMC;E3/E4;Female
L1351;-28	7;72;SMC;E3/E3;Male
