# Supplementary material for: A reproducible approach for the use of aptamer libraries for the identification of Aptamarkers for brain amyloid deposition based on plasma analysis
Source: PLoS One. 2024 Aug 27;19(8):e0307678. doi: 10.1371/journal.pone.0307678 (PMC11349097; doi:10.1371/journal.pone.0307678)
Supplement: S2 Table — (CSV) [file pone.0307678.s003.csv]

Model;Number of excluded variables;Excluded variables;Training accuracy;Training sensitivity;Training specificity;Training sensitivity confidence interval;Training specificity confidence interval;Training accuracy confidence interval;Training auroc;Testing accuracy;Testing sensitivity;Testing specificity;Testing sensitivity confidence interval;Testing specificity confidence interval;Testing accur…
ExtraTreesClassifier;1;Clinical Classification;1.0;1.0;1.0;1.000 - 1.000;1.000 - 1.000;1.000 - 1.000;1.0;0.8181818181818182;0.8775510204081632;0.76;0.780 - 0.962;0.652 - 0.875;0.747 - 0.889;0.7881632653061224;{'max_depth': 10	'n_estimators': 150}
ExtraTreesClassifier;3;Rvs c-LAM262	Clinical Classification	Sex;0.9965635738831615;0.993103448275862;1.0;0.977 - 1.000;1.000 - 1.000;0.990 - 1.000;0.9998110533774209;0.7575757575757576;0.7551020408163265;0.76;0.635 - 0.864;0.633 - 0.875;0.677 - 0.838;0.7828571428571429;{'max_depth': 10	'n_estimators': 150}
XGBClassifier;5;Rvs c-LAM1	Rvs c-LAM262	Rvs HAM6700	Rvs HAM6968	Sex;1.0;1.0;1.0;1.000 - 1.000;1.000 - 1.000;1.000 - 1.000;1.0;0.797979797979798;0.7959183673469388;0.8;0.679 - 0.911;0.690 - 0.904;0.717 - 0.869;0.7812244897959183;{'learning_rate': 0.1	'max_depth': 15	'n_estimators': 100}
MLPClassifier;0;;0.6838487972508591;0.6758620689655173;0.6917808219178082;0.596 - 0.747;0.620 - 0.767;0.632 - 0.735;0.7424185167690127;0.7171717171717171;0.673469387755102;0.76;0.551 - 0.804;0.638 - 0.878;0.626 - 0.798;0.7795918367346939;{'activation': 'logistic'	'alpha': 0.01	'hidden_layer_sizes': (50	100)}
MLPClassifier;1;;0.6838487972508591;0.6758620689655173;0.6917808219178082;0.596 - 0.747;0.617 - 0.766;0.632 - 0.732;0.7424185167690127;0.7171717171717171;0.673469387755102;0.76;0.544 - 0.796;0.633 - 0.872;0.626 - 0.798;0.7795918367346939;{'activation': 'logistic'	'alpha': 0.01	'hidden_layer_sizes': (50	100)}
MLPClassifier;2;;0.6838487972508591;0.6758620689655173;0.6917808219178082;0.600 - 0.758;0.612 - 0.765;0.629 - 0.739;0.7424185167690127;0.7171717171717171;0.673469387755102;0.76;0.531 - 0.800;0.627 - 0.864;0.616 - 0.798;0.7795918367346939;{'activation': 'logistic'	'alpha': 0.01	'hidden_layer_sizes': (50	100)}
MLPClassifier;3;;0.6838487972508591;0.6758620689655173;0.6917808219178082;0.600 - 0.750;0.619 - 0.769;0.632 - 0.735;0.7424185167690127;0.7171717171717171;0.673469387755102;0.76;0.540 - 0.807;0.638 - 0.875;0.626 - 0.808;0.7795918367346939;{'activation': 'logistic'	'alpha': 0.01	'hidden_layer_sizes': (50	100)}
MLPClassifier;4;;0.6838487972508591;0.6758620689655173;0.6917808219178082;0.600 - 0.746;0.620 - 0.763;0.636 - 0.732;0.7424185167690127;0.7171717171717171;0.673469387755102;0.76;0.537 - 0.800;0.638 - 0.880;0.636 - 0.798;0.7795918367346939;{'activation': 'logistic'	'alpha': 0.01	'hidden_layer_sizes': (50	100)}
MLPClassifier;5;;0.6838487972508591;0.6758620689655173;0.6917808219178082;0.601 - 0.754;0.618 - 0.766;0.632 - 0.739;0.7424185167690127;0.7171717171717171;0.673469387755102;0.76;0.533 - 0.804;0.638 - 0.879;0.626 - 0.808;0.7795918367346939;{'activation': 'logistic'	'alpha': 0.01	'hidden_layer_sizes': (50	100)}
LogisticRegression;5;Rvs c-LAM1	Rvs c-LAM168	Rvs HAM6700	Rvs HAM6968	Sex;0.6769759450171822;0.6551724137931034;0.6986301369863014;0.577 - 0.733;0.628 - 0.773;0.625 - 0.732;0.7378837978271139;0.7171717171717171;0.6530612244897959;0.78;0.500 - 0.788;0.649 - 0.882;0.626 - 0.798;0.770204081632653;{'C': 0.1}
ExtraTreesClassifier;0;;0.9965635738831615;0.993103448275862;1.0;0.977 - 1.000;1.000 - 1.000;0.990 - 1.000;0.9999055266887104;0.7272727272727273;0.7551020408163265;0.7;0.636 - 0.872;0.562 - 0.824;0.636 - 0.818;0.7677551020408163;{'max_depth': 10	'n_estimators': 100}
LogisticRegression;2;Rvs c-LAM168	Rvs HAM6968;0.6769759450171822;0.6413793103448275;0.7123287671232876;0.566 - 0.714;0.637 - 0.778;0.622 - 0.725;0.7387812942843646;0.6868686868686869;0.673469387755102;0.7;0.531 - 0.797;0.577 - 0.822;0.596 - 0.778;0.7677551020408162;{'C': 0.01}
LogisticRegression;0;;0.6735395189003437;0.6413793103448275;0.7054794520547946;0.568 - 0.719;0.633 - 0.772;0.622 - 0.725;0.7406707605101559;0.7070707070707071;0.673469387755102;0.74;0.532 - 0.809;0.623 - 0.857;0.616 - 0.788;0.7669387755102041;{'C': 0.01}
ExtraTreesClassifier;4;Rvs c-LAM262	Rvs HAM6700	Clinical Classification	Sex;0.9862542955326461;0.993103448275862;0.9794520547945206;0.978 - 1.000;0.953 - 1.000;0.973 - 0.997;0.9985356636750118;0.7676767676767676;0.7755102040816326;0.76;0.660 - 0.891;0.640 - 0.870;0.687 - 0.848;0.7657142857142857;{'max_depth': 10	'n_estimators': 100}
LogisticRegression;4;Rvs c-LAM168	Rvs HAM6700	Rvs HAM6968	Sex;0.6735395189003437;0.6413793103448275;0.7054794520547946;0.560 - 0.717;0.636 - 0.777;0.619 - 0.729;0.7393008974964572;0.7070707070707071;0.6530612244897959;0.76;0.520 - 0.786;0.633 - 0.872;0.616 - 0.798;0.7628571428571428;{'C': 0.01}
ExtraTreesClassifier;5;Rvs c-LAM262	Rvs c-LAM2709	Rvs HAM6700	Clinical Classification	Sex;1.0;1.0;1.0;1.000 - 1.000;1.000 - 1.000;1.000 - 1.000;1.0;0.7171717171717171;0.673469387755102;0.76;0.537 - 0.804;0.643 - 0.872;0.626 - 0.808;0.7612244897959183;{'max_depth': 20	'n_estimators': 150}
LogisticRegression;1;Rvs c-LAM168;0.6804123711340206;0.6068965517241379;0.7534246575342466;0.530 - 0.682;0.686 - 0.818;0.629 - 0.729;0.7368918280585735;0.696969696969697;0.6530612244897959;0.74;0.509 - 0.787;0.620 - 0.860;0.596 - 0.788;0.7563265306122449;{'C': 0.001}
LogisticRegression;3;Rvs c-LAM168	Rvs HAM6700	Rvs HAM6968;0.6735395189003437;0.6137931034482759;0.7328767123287672;0.527 - 0.687;0.658 - 0.803;0.615 - 0.722;0.7369390647142182;0.7070707070707071;0.6122448979591837;0.8;0.460 - 0.739;0.689 - 0.911;0.626 - 0.798;0.7559183673469387;{'C': 0.001}
RandomForestClassifier;1;Sex;1.0;1.0;1.0;1.000 - 1.000;1.000 - 1.000;1.000 - 1.000;1.0;0.7373737373737373;0.7142857142857143;0.76;0.579 - 0.837;0.635 - 0.878;0.646 - 0.818;0.7487755102040816;{'max_depth': 20	'n_estimators': 150}
ExtraTreesClassifier;2;Clinical Classification	Sex;1.0;1.0;1.0;1.000 - 1.000;1.000 - 1.000;1.000 - 1.000;1.0;0.6767676767676768;0.6938775510204082;0.66;0.549 - 0.818;0.519 - 0.795;0.576 - 0.758;0.7418367346938776;{'max_depth': 20	'n_estimators': 50}
RandomForestClassifier;0;;1.0;1.0;1.0;1.000 - 1.000;1.000 - 1.000;1.000 - 1.000;1.0;0.7373737373737373;0.7142857142857143;0.76;0.581 - 0.833;0.644 - 0.877;0.657 - 0.818;0.7336734693877551;{'max_depth': 20	'n_estimators': 150}
XGBClassifier;4;Rvs c-LAM1	Rvs c-LAM262	Rvs HAM6700	Sex;1.0;1.0;1.0;1.000 - 1.000;1.000 - 1.000;1.000 - 1.000;1.0;0.7171717171717171;0.7142857142857143;0.72;0.585 - 0.833;0.592 - 0.833;0.626 - 0.798;0.7293877551020408;{'learning_rate': 0.1	'max_depth': 15	'n_estimators': 150}
RandomForestClassifier;5;Rvs c-LAM1	Rvs c-LAM262	Rvs HAM6700	Clinical Classification	Sex;1.0;1.0;1.0;1.000 - 1.000;1.000 - 1.000;1.000 - 1.000;1.0;0.7474747474747475;0.7551020408163265;0.74;0.635 - 0.875;0.620 - 0.862;0.667 - 0.828;0.7289795918367346;{'max_depth': 20	'n_estimators': 100}
RandomForestClassifier;3;Rvs HAM6700	Clinical Classification	Sex;1.0;1.0;1.0;1.000 - 1.000;1.000 - 1.000;1.000 - 1.000;1.0;0.6868686868686869;0.6938775510204082;0.68;0.558 - 0.813;0.538 - 0.804;0.586 - 0.778;0.7232653061224491;{'max_depth': 10	'n_estimators': 200}
GradientBoostingClassifier;4;Rvs c-LAM262	Rvs c-LAM2709	Clinical Classification	Sex;0.8041237113402062;0.8;0.8082191780821918;0.734 - 0.865;0.740 - 0.869;0.756 - 0.852;0.8908124704770902;0.7272727272727273;0.7346938775510204;0.72;0.600 - 0.849;0.588 - 0.841;0.636 - 0.808;0.7228571428571429;{'learning_rate': 0.01	'n_estimators': 150}
GaussianNB;0;;0.6838487972508591;0.6206896551724138;0.7465753424657534;0.537 - 0.697;0.674 - 0.815;0.629 - 0.732;0.7267359470949457;0.6565656565656566;0.6326530612244898;0.68;0.491 - 0.766;0.551 - 0.804;0.566 - 0.747;0.7216326530612245;{}
GaussianNB;1;;0.6838487972508591;0.6206896551724138;0.7465753424657534;0.535 - 0.693;0.673 - 0.814;0.625 - 0.735;0.7267359470949457;0.6565656565656566;0.6326530612244898;0.68;0.500 - 0.769;0.543 - 0.808;0.566 - 0.758;0.7216326530612245;{}
GaussianNB;2;;0.6838487972508591;0.6206896551724138;0.7465753424657534;0.544 - 0.703;0.681 - 0.819;0.636 - 0.735;0.7267359470949457;0.6565656565656566;0.6326530612244898;0.68;0.487 - 0.775;0.547 - 0.804;0.565 - 0.747;0.7216326530612245;{}
GaussianNB;3;;0.6838487972508591;0.6206896551724138;0.7465753424657534;0.539 - 0.699;0.677 - 0.814;0.629 - 0.735;0.7267359470949457;0.6565656565656566;0.6326530612244898;0.68;0.490 - 0.761;0.551 - 0.804;0.556 - 0.747;0.7216326530612245;{}
GaussianNB;4;;0.6838487972508591;0.6206896551724138;0.7465753424657534;0.537 - 0.695;0.675 - 0.819;0.632 - 0.739;0.7267359470949457;0.6565656565656566;0.6326530612244898;0.68;0.500 - 0.769;0.556 - 0.811;0.566 - 0.758;0.7216326530612245;{}
GaussianNB;5;;0.6838487972508591;0.6206896551724138;0.7465753424657534;0.535 - 0.700;0.678 - 0.818;0.632 - 0.735;0.7267359470949457;0.6565656565656566;0.6326530612244898;0.68;0.500 - 0.760;0.550 - 0.807;0.566 - 0.747;0.7216326530612245;{}
XGBClassifier;0;;1.0;1.0;1.0;1.000 - 1.000;1.000 - 1.000;1.000 - 1.000;1.0;0.6363636363636364;0.6122448979591837;0.66;0.462 - 0.745;0.529 - 0.788;0.535 - 0.727;0.7191836734693878;{'learning_rate': 0.3	'max_depth': 10	'n_estimators': 200}
RandomForestClassifier;2;Clinical Classification	Sex;1.0;1.0;1.0;1.000 - 1.000;1.000 - 1.000;1.000 - 1.000;1.0;0.6565656565656566;0.6326530612244898;0.68;0.491 - 0.759;0.550 - 0.809;0.556 - 0.747;0.7189795918367348;{'max_depth': 20	'n_estimators': 100}
XGBClassifier;2;Rvs HAM6700	Sex;1.0;1.0;1.0;1.000 - 1.000;1.000 - 1.000;1.000 - 1.000;1.0;0.6666666666666666;0.6938775510204082;0.64;0.558 - 0.813;0.489 - 0.776;0.566 - 0.758;0.7138775510204082;{'learning_rate': 0.1	'max_depth': 6	'n_estimators': 100}
RandomForestClassifier;4;Rvs c-LAM262	Rvs HAM6700	Clinical Classification	Sex;1.0;1.0;1.0;1.000 - 1.000;1.000 - 1.000;1.000 - 1.000;1.0;0.6767676767676768;0.6530612244897959;0.7;0.520 - 0.780;0.579 - 0.824;0.586 - 0.768;0.7075510204081632;{'max_depth': 20	'n_estimators': 150}
GradientBoostingClassifier;3;Rvs c-LAM2709	Clinical Classification	Sex;0.8762886597938144;0.8620689655172413;0.8904109589041096;0.804 - 0.919;0.841 - 0.937;0.838 - 0.914;0.9308927727916864;0.7171717171717171;0.6938775510204082;0.74;0.562 - 0.821;0.612 - 0.857;0.626 - 0.808;0.7069387755102041;{'learning_rate': 0.05	'n_estimators': 50}
GradientBoostingClassifier;1;Sex;0.8694158075601375;0.8620689655172413;0.8767123287671232;0.806 - 0.913;0.818 - 0.924;0.828 - 0.904;0.944615021256495;0.6868686868686869;0.6326530612244898;0.74;0.500 - 0.756;0.622 - 0.857;0.596 - 0.768;0.703265306122449;{'learning_rate': 0.05	'n_estimators': 50}
GradientBoostingClassifier;0;;0.8694158075601375;0.8620689655172413;0.8767123287671232;0.804 - 0.917;0.821 - 0.929;0.832 - 0.907;0.944615021256495;0.6868686868686869;0.6326530612244898;0.74;0.491 - 0.760;0.630 - 0.860;0.596 - 0.778;0.7028571428571428;{'learning_rate': 0.05	'n_estimators': 50}
XGBClassifier;3;Rvs c-LAM262	Rvs HAM6700	Sex;1.0;1.0;1.0;1.000 - 1.000;1.000 - 1.000;1.000 - 1.000;1.0;0.6565656565656566;0.6530612244897959;0.66;0.513 - 0.780;0.528 - 0.793;0.566 - 0.747;0.7028571428571428;{'learning_rate': 0.3	'max_depth': 15	'n_estimators': 100}
GradientBoostingClassifier;2;Clinical Classification	Sex;0.7731958762886598;0.7793103448275862;0.7671232876712328;0.707 - 0.841;0.699 - 0.836;0.725 - 0.821;0.8515351913084555;0.7171717171717171;0.7551020408163265;0.68;0.633 - 0.867;0.548 - 0.800;0.626 - 0.808;0.6938775510204082;{'learning_rate': 0.01	'n_estimators': 50}
GradientBoostingClassifier;5;Rvs c-LAM262	Rvs c-LAM2709	Rvs HAM6700	Clinical Classification	Sex;0.7903780068728522;0.7931034482758621;0.7876712328767124;0.721 - 0.856;0.717 - 0.847;0.739 - 0.832;0.8726027397260273;0.7070707070707071;0.7346938775510204;0.68;0.612 - 0.851;0.553 - 0.804;0.616 - 0.788;0.6908163265306122;{'learning_rate': 0.01	'n_estimators': 100}
XGBClassifier;1;Sex;1.0;1.0;1.0;1.000 - 1.000;1.000 - 1.000;1.000 - 1.000;1.0;0.6363636363636364;0.6326530612244898;0.64;0.500 - 0.759;0.500 - 0.771;0.535 - 0.727;0.6865306122448979;{'learning_rate': 0.1	'max_depth': 6	'n_estimators': 150}
KNeighborsClassifier;0;;0.711340206185567;0.6551724137931034;0.7671232876712328;0.579 - 0.728;0.698 - 0.836;0.660 - 0.763;0.7783183750590459;0.6666666666666666;0.7346938775510204;0.6;0.618 - 0.857;0.462 - 0.727;0.576 - 0.758;0.6838775510204081;{'n_neighbors': 9}
KNeighborsClassifier;1;;0.711340206185567;0.6551724137931034;0.7671232876712328;0.583 - 0.736;0.698 - 0.838;0.660 - 0.763;0.7783183750590459;0.6666666666666666;0.7346938775510204;0.6;0.610 - 0.863;0.466 - 0.745;0.576 - 0.768;0.6838775510204081;{'n_neighbors': 9}
KNeighborsClassifier;2;;0.711340206185567;0.6551724137931034;0.7671232876712328;0.573 - 0.726;0.699 - 0.833;0.660 - 0.763;0.7783183750590459;0.6666666666666666;0.7346938775510204;0.6;0.617 - 0.851;0.460 - 0.732;0.576 - 0.747;0.6838775510204081;{'n_neighbors': 9}
KNeighborsClassifier;3;;0.711340206185567;0.6551724137931034;0.7671232876712328;0.571 - 0.724;0.701 - 0.838;0.660 - 0.763;0.7783183750590459;0.6666666666666666;0.7346938775510204;0.6;0.600 - 0.857;0.468 - 0.740;0.586 - 0.768;0.6838775510204081;{'n_neighbors': 9}
KNeighborsClassifier;4;;0.711340206185567;0.6551724137931034;0.7671232876712328;0.579 - 0.732;0.697 - 0.834;0.660 - 0.763;0.7783183750590459;0.6666666666666666;0.7346938775510204;0.6;0.614 - 0.849;0.460 - 0.726;0.586 - 0.758;0.6838775510204081;{'n_neighbors': 9}
KNeighborsClassifier;5;;0.711340206185567;0.6551724137931034;0.7671232876712328;0.577 - 0.734;0.694 - 0.837;0.663 - 0.766;0.7783183750590459;0.6666666666666666;0.7346938775510204;0.6;0.600 - 0.854;0.460 - 0.736;0.576 - 0.758;0.6838775510204081;{'n_neighbors': 9}
DecisionTreeClassifier;1;Sex;0.9415807560137457;0.903448275862069;0.9794520547945206;0.852 - 0.947;0.953 - 1.000;0.914 - 0.966;0.9920170051960321;0.5959595959595959;0.6326530612244898;0.56;0.490 - 0.776;0.424 - 0.700;0.505 - 0.697;0.5657142857142856;{'max_depth': 10}
DecisionTreeClassifier;3;Rvs HAM6700	Clinical Classification	Sex;0.9484536082474226;0.9586206896551724;0.9383561643835616;0.925 - 0.986;0.896 - 0.973;0.924 - 0.973;0.9922768068020784;0.5656565656565656;0.6326530612244898;0.5;0.500 - 0.769;0.357 - 0.630;0.465 - 0.657;0.5648979591836736;{'max_depth': 10}
DecisionTreeClassifier;4;Rvs c-LAM2709	Rvs HAM6700	Clinical Classification	Sex;0.9312714776632303;0.903448275862069;0.958904109589041;0.851 - 0.948;0.922 - 0.987;0.900 - 0.959;0.9872933396315541;0.5353535353535354;0.5102040816326531;0.56;0.373 - 0.646;0.420 - 0.694;0.434 - 0.627;0.5595918367346939;{'max_depth': 10}
DecisionTreeClassifier;0;;0.9415807560137457;0.903448275862069;0.9794520547945206;0.852 - 0.951;0.953 - 1.000;0.911 - 0.969;0.9920170051960321;0.5858585858585859;0.5918367346938775;0.58;0.449 - 0.732;0.440 - 0.711;0.485 - 0.677;0.553469387755102;{'max_depth': 10}
DecisionTreeClassifier;2;Clinical Classification	Sex;0.9518900343642611;0.993103448275862;0.910958904109589;0.978 - 1.000;0.865 - 0.954;0.928 - 0.976;0.9938828530940009;0.5555555555555556;0.6326530612244898;0.48;0.510 - 0.765;0.345 - 0.617;0.464 - 0.657;0.5514285714285714;{'max_depth': 10}
DecisionTreeClassifier;5;Rvs c-LAM262	Rvs c-LAM2709	Rvs HAM6700	Clinical Classification	Sex;0.9725085910652921;0.9724137931034482;0.9726027397260274;0.942 - 0.993;0.943 - 0.993;0.952 - 0.990;0.9971658006613131;0.5656565656565656;0.5918367346938775;0.54;0.456 - 0.733;0.400 - 0.674;0.474 - 0.657;0.5514285714285714;{'max_depth': 10}
SVC;0;;0.7835051546391752;0.7448275862068966;0.821917808219178;0.669 - 0.818;0.758 - 0.884;0.735 - 0.825;;0.7777777777777778;0.7959183673469388;0.76;0.680 - 0.902;0.640 - 0.878;0.697 - 0.859;;{'C': 1.0}
RidgeClassifier;0;;0.6769759450171822;0.6413793103448275;0.7123287671232876;0.560 - 0.723;0.631 - 0.787;0.622 - 0.732;;0.7272727272727273;0.6938775510204082;0.76;0.566 - 0.818;0.638 - 0.878;0.636 - 0.808;;{'alpha': 0.1}
SVC;1;;0.7835051546391752;0.7448275862068966;0.821917808219178;0.674 - 0.814;0.760 - 0.880;0.739 - 0.828;;0.7777777777777778;0.7959183673469388;0.76;0.667 - 0.902;0.633 - 0.872;0.697 - 0.848;;{'C': 1.0}
RidgeClassifier;1;Rvs c-LAM168;0.6769759450171822;0.6413793103448275;0.7123287671232876;0.563 - 0.713;0.634 - 0.782;0.622 - 0.729;;0.7272727272727273;0.6938775510204082;0.76;0.560 - 0.820;0.640 - 0.870;0.636 - 0.808;;{'alpha': 0.1}
SVC;2;;0.7835051546391752;0.7448275862068966;0.821917808219178;0.674 - 0.811;0.761 - 0.881;0.735 - 0.828;;0.7777777777777778;0.7959183673469388;0.76;0.674 - 0.905;0.654 - 0.870;0.697 - 0.859;;{'C': 1.0}
RidgeClassifier;2;Rvs c-LAM168	Rvs HAM6968;0.6872852233676976;0.6482758620689655;0.726027397260274;0.566 - 0.723;0.649 - 0.797;0.632 - 0.739;;0.7272727272727273;0.7142857142857143;0.74;0.596 - 0.833;0.623 - 0.850;0.657 - 0.808;;{'alpha': 0.1}
SVC;3;;0.7835051546391752;0.7448275862068966;0.821917808219178;0.675 - 0.814;0.757 - 0.879;0.735 - 0.832;;0.7777777777777778;0.7959183673469388;0.76;0.679 - 0.902;0.635 - 0.875;0.687 - 0.859;;{'C': 1.0}
RidgeClassifier;3;Rvs c-LAM168	Rvs HAM6700	Rvs HAM6968;0.6804123711340206;0.6620689655172414;0.6986301369863014;0.581 - 0.735;0.623 - 0.772;0.622 - 0.732;;0.7171717171717171;0.673469387755102;0.76;0.540 - 0.800;0.640 - 0.867;0.626 - 0.808;;{'alpha': 0.1}
SVC;4;;0.7835051546391752;0.7448275862068966;0.821917808219178;0.673 - 0.813;0.760 - 0.883;0.735 - 0.828;;0.7777777777777778;0.7959183673469388;0.76;0.679 - 0.907;0.647 - 0.875;0.697 - 0.859;;{'C': 1.0}
RidgeClassifier;4;Rvs c-LAM168	Rvs HAM6700	Rvs HAM6968	Sex;0.6666666666666666;0.6275862068965518;0.7054794520547946;0.554 - 0.700;0.627 - 0.780;0.612 - 0.722;;0.7373737373737373;0.7142857142857143;0.76;0.578 - 0.837;0.625 - 0.878;0.646 - 0.828;;{'alpha': 0.1}
SVC;5;;0.7835051546391752;0.7448275862068966;0.821917808219178;0.672 - 0.815;0.760 - 0.883;0.735 - 0.828;;0.7777777777777778;0.7959183673469388;0.76;0.682 - 0.904;0.633 - 0.873;0.697 - 0.859;;{'C': 1.0}
RidgeClassifier;5;Rvs c-LAM1	Rvs c-LAM168	Rvs HAM6700	Rvs HAM6968	Sex;0.6804123711340206;0.6551724137931034;0.7054794520547946;0.577 - 0.733;0.617 - 0.779;0.619 - 0.732;;0.7171717171717171;0.6530612244897959;0.78;0.511 - 0.792;0.660 - 0.894;0.626 - 0.798;;{'alpha': 0.1}
