# Supplementary material for: A reproducible approach for the use of aptamer libraries for the identification of Aptamarkers for brain amyloid deposition based on plasma analysis
Source: PLoS One. 2024 Aug 27;19(8):e0307678. doi: 10.1371/journal.pone.0307678 (PMC11349097; doi:10.1371/journal.pone.0307678)
Supplement: S3 Table — (CSV) [file pone.0307678.s004.csv]

Model;Number of excluded variables;Excluded variables;Training accuracy;Training sensitivity;Training specificity;Training sensitivity confidence interval;Training specificity confidence interval;Training accuracy confidence interval;Training auroc;Testing accuracy;Testing sensitivity;Testing specificity;Testing sensitivity confidence interval;Testing specificity confidence interval;Testing accur…
LogisticRegression;0;;0.711340206185567;0.6827586206896552;0.7397260273972602;0.609 - 0.757;0.674 - 0.815;0.660 - 0.763;0.7609352857817667;0.7373737373737373;0.7346938775510204;0.74;0.609 - 0.864;0.612 - 0.857;0.646 - 0.818;0.8085714285714286;{'C': 0.1}
DecisionTreeClassifier;0;;0.9828178694158075;1.0;0.9657534246575342;1.000 - 1.000;0.932 - 0.993;0.966 - 0.997;0.9987482286254132;0.5555555555555556;0.6326530612244898;0.48;0.489 - 0.775;0.351 - 0.614;0.455 - 0.646;0.556530612244898;{'max_depth': 10}
RandomForestClassifier;0;;1.0;1.0;1.0;1.000 - 1.000;1.000 - 1.000;1.000 - 1.000;1.0;0.8080808080808081;0.7959183673469388;0.82;0.673 - 0.902;0.709 - 0.915;0.727 - 0.889;0.8122448979591838;{'max_depth': 10	'n_estimators': 200}
GradientBoostingClassifier;0;;0.7663230240549829;0.7448275862068966;0.7876712328767124;0.671 - 0.817;0.719 - 0.850;0.715 - 0.814;0.845040151157298;0.7373737373737373;0.7551020408163265;0.72;0.632 - 0.875;0.585 - 0.837;0.646 - 0.818;0.7371428571428571;{'learning_rate': 0.01	'n_estimators': 50}
KNeighborsClassifier;0;;0.6735395189003437;0.6206896551724138;0.726027397260274;0.539 - 0.694;0.655 - 0.799;0.619 - 0.729;0.7448039678790742;0.7272727272727273;0.6938775510204082;0.76;0.556 - 0.820;0.633 - 0.875;0.636 - 0.818;0.7632653061224489;{'n_neighbors': 15}
SVC;0;;0.8213058419243986;0.7931034482758621;0.8493150684931506;0.724 - 0.854;0.789 - 0.905;0.777 - 0.863;;0.797979797979798;0.8367346938775511;0.76;0.737 - 0.936;0.636 - 0.870;0.717 - 0.869;;{'C': 1.0}
GaussianNB;0;;0.711340206185567;0.6482758620689655;0.773972602739726;0.571 - 0.728;0.712 - 0.843;0.660 - 0.763;0.7470477090222012;0.6565656565656566;0.6326530612244898;0.68;0.489 - 0.765;0.555 - 0.813;0.566 - 0.747;0.7746938775510205;{}
MLPClassifier;0;;0.8591065292096219;0.8482758620689655;0.8698630136986302;0.788 - 0.909;0.813 - 0.923;0.818 - 0.897;0.9351913084553615;0.7272727272727273;0.7755102040816326;0.68;0.654 - 0.882;0.543 - 0.809;0.636 - 0.818;0.8110204081632653;{'activation': 'relu'	'alpha': 0.001	'hidden_layer_sizes': (100	)}
XGBClassifier;0;;1.0;1.0;1.0;1.000 - 1.000;1.000 - 1.000;1.000 - 1.000;1.0;0.6868686868686869;0.6938775510204082;0.68;0.561 - 0.809;0.545 - 0.821;0.586 - 0.778;0.7138775510204081;{'learning_rate': 0.1	'max_depth': 15	'n_estimators': 100}
RidgeClassifier;0;;0.7079037800687286;0.6827586206896552;0.7328767123287672;0.608 - 0.759;0.660 - 0.800;0.656 - 0.759;;0.7373737373737373;0.7346938775510204;0.74;0.620 - 0.848;0.622 - 0.857;0.657 - 0.818;;{'alpha': 0.1}
ExtraTreesClassifier;0;;0.9828178694158075;0.9655172413793104;1.0;0.933 - 0.993;1.000 - 1.000;0.966 - 0.997;1.0;0.7373737373737373;0.7346938775510204;0.74;0.600 - 0.854;0.614 - 0.851;0.646 - 0.818;0.8085714285714286;{'max_depth': 10	'n_estimators': 50}
LogisticRegression;1;Rvs c-LAM168;0.711340206185567;0.6827586206896552;0.7397260273972602;0.605 - 0.755;0.671 - 0.810;0.660 - 0.763;0.7609352857817666;0.7373737373737373;0.7346938775510204;0.74;0.612 - 0.870;0.617 - 0.865;0.646 - 0.828;0.8077551020408164;{'C': 0.1}
DecisionTreeClassifier;1;Clinical Classification;0.9828178694158075;1.0;0.9657534246575342;1.000 - 1.000;0.935 - 0.993;0.969 - 0.997;0.9987482286254132;0.5555555555555556;0.6326530612244898;0.48;0.490 - 0.766;0.351 - 0.615;0.455 - 0.657;0.556530612244898;{'max_depth': 10}
RandomForestClassifier;1;Sex;1.0;1.0;1.0;1.000 - 1.000;1.000 - 1.000;1.000 - 1.000;1.0;0.7474747474747475;0.7551020408163265;0.74;0.627 - 0.872;0.608 - 0.857;0.657 - 0.828;0.7863265306122449;{'max_depth': 20	'n_estimators': 200}
GradientBoostingClassifier;1;Clinical Classification;0.7663230240549829;0.7448275862068966;0.7876712328767124;0.673 - 0.817;0.715 - 0.851;0.715 - 0.814;0.845040151157298;0.7373737373737373;0.7551020408163265;0.72;0.617 - 0.867;0.595 - 0.833;0.646 - 0.818;0.7371428571428571;{'learning_rate': 0.01	'n_estimators': 50}
KNeighborsClassifier;1;;0.6735395189003437;0.6206896551724138;0.726027397260274;0.545 - 0.689;0.650 - 0.791;0.619 - 0.722;0.7448039678790742;0.7272727272727273;0.6938775510204082;0.76;0.556 - 0.816;0.636 - 0.878;0.646 - 0.818;0.7632653061224489;{'n_neighbors': 15}
SVC;1;;0.8213058419243986;0.7931034482758621;0.8493150684931506;0.725 - 0.852;0.794 - 0.905;0.777 - 0.863;;0.797979797979798;0.8367346938775511;0.76;0.731 - 0.935;0.633 - 0.879;0.717 - 0.869;;{'C': 1.0}
GaussianNB;1;;0.711340206185567;0.6482758620689655;0.773972602739726;0.569 - 0.723;0.704 - 0.843;0.660 - 0.760;0.7470477090222012;0.6565656565656566;0.6326530612244898;0.68;0.500 - 0.760;0.553 - 0.809;0.566 - 0.747;0.7746938775510205;{}
MLPClassifier;1;;0.8591065292096219;0.8482758620689655;0.8698630136986302;0.789 - 0.907;0.811 - 0.921;0.818 - 0.897;0.9351913084553615;0.7272727272727273;0.7755102040816326;0.68;0.660 - 0.891;0.553 - 0.810;0.636 - 0.818;0.8110204081632653;{'activation': 'relu'	'alpha': 0.001	'hidden_layer_sizes': (100	)}
XGBClassifier;1;Sex;1.0;1.0;1.0;1.000 - 1.000;1.000 - 1.000;1.000 - 1.000;1.0;0.696969696969697;0.7346938775510204;0.66;0.614 - 0.854;0.520 - 0.783;0.606 - 0.778;0.7236734693877551;{'learning_rate': 0.2	'max_depth': 6	'n_estimators': 200}
RidgeClassifier;1;Rvs c-LAM168;0.7079037800687286;0.6827586206896552;0.7328767123287672;0.606 - 0.755;0.658 - 0.803;0.660 - 0.759;;0.7373737373737373;0.7346938775510204;0.74;0.609 - 0.860;0.615 - 0.860;0.657 - 0.828;;{'alpha': 0.1}
ExtraTreesClassifier;1;Clinical Classification;0.993127147766323;0.9862068965517241;1.0;0.964 - 1.000;1.000 - 1.000;0.983 - 1.000;1.0;0.7474747474747475;0.7551020408163265;0.74;0.620 - 0.863;0.615 - 0.863;0.657 - 0.828;0.8048979591836735;{'max_depth': 10	'n_estimators': 150}
LogisticRegression;2;Rvs c-LAM168	Rvs HAM6968;0.7044673539518901;0.6758620689655173;0.7328767123287672;0.596 - 0.750;0.652 - 0.805;0.649 - 0.756;0.7612187057156354;0.7272727272727273;0.7346938775510204;0.72;0.604 - 0.850;0.605 - 0.844;0.646 - 0.808;0.8061224489795918;{'C': 0.1}
DecisionTreeClassifier;2;Clinical Classification	Sex;0.9828178694158075;1.0;0.9657534246575342;1.000 - 1.000;0.931 - 0.993;0.966 - 0.997;0.9987482286254132;0.5151515151515151;0.5918367346938775;0.44;0.464 - 0.726;0.289 - 0.580;0.414 - 0.616;0.513265306122449;{'max_depth': 10}
RandomForestClassifier;2;Clinical Classification	Sex;1.0;1.0;1.0;1.000 - 1.000;1.000 - 1.000;1.000 - 1.000;1.0;0.7676767676767676;0.7551020408163265;0.78;0.627 - 0.872;0.660 - 0.891;0.687 - 0.848;0.8112244897959183;{'max_depth': 20	'n_estimators': 50}
GradientBoostingClassifier;2;Clinical Classification	Sex;0.7663230240549829;0.7448275862068966;0.7876712328767124;0.676 - 0.810;0.722 - 0.855;0.718 - 0.811;0.845040151157298;0.7373737373737373;0.7551020408163265;0.72;0.633 - 0.872;0.596 - 0.833;0.646 - 0.818;0.7371428571428571;{'learning_rate': 0.01	'n_estimators': 50}
KNeighborsClassifier;2;;0.6735395189003437;0.6206896551724138;0.726027397260274;0.542 - 0.701;0.645 - 0.790;0.619 - 0.722;0.7448039678790742;0.7272727272727273;0.6938775510204082;0.76;0.571 - 0.821;0.628 - 0.877;0.636 - 0.818;0.7632653061224489;{'n_neighbors': 15}
SVC;2;;0.8213058419243986;0.7931034482758621;0.8493150684931506;0.728 - 0.852;0.787 - 0.907;0.777 - 0.863;;0.797979797979798;0.8367346938775511;0.76;0.727 - 0.935;0.630 - 0.875;0.707 - 0.869;;{'C': 1.0}
GaussianNB;2;;0.711340206185567;0.6482758620689655;0.773972602739726;0.574 - 0.729;0.701 - 0.841;0.660 - 0.766;0.7470477090222012;0.6565656565656566;0.6326530612244898;0.68;0.500 - 0.766;0.543 - 0.804;0.556 - 0.747;0.7746938775510205;{}
MLPClassifier;2;;0.8591065292096219;0.8482758620689655;0.8698630136986302;0.787 - 0.903;0.814 - 0.923;0.818 - 0.897;0.9351913084553615;0.7272727272727273;0.7755102040816326;0.68;0.660 - 0.884;0.547 - 0.796;0.636 - 0.808;0.8110204081632653;{'activation': 'relu'	'alpha': 0.001	'hidden_layer_sizes': (100	)}
XGBClassifier;2;Rvs HAM6700	Sex;1.0;1.0;1.0;1.000 - 1.000;1.000 - 1.000;1.000 - 1.000;1.0;0.696969696969697;0.7346938775510204;0.66;0.603 - 0.857;0.524 - 0.792;0.606 - 0.788;0.7395918367346939;{'learning_rate': 0.1	'max_depth': 15	'n_estimators': 100}
RidgeClassifier;2;Rvs c-LAM168	Rvs HAM6968;0.697594501718213;0.6620689655172414;0.7328767123287672;0.588 - 0.739;0.662 - 0.805;0.646 - 0.753;;0.7373737373737373;0.7346938775510204;0.74;0.596 - 0.852;0.611 - 0.851;0.646 - 0.818;;{'alpha': 0.1}
ExtraTreesClassifier;2;Clinical Classification	Sex;1.0;1.0;1.0;1.000 - 1.000;1.000 - 1.000;1.000 - 1.000;1.0;0.7272727272727273;0.7551020408163265;0.7;0.625 - 0.857;0.571 - 0.826;0.636 - 0.808;0.7724489795918367;{'max_depth': None	'n_estimators': 50}
LogisticRegression;3;Rvs c-LAM1	Rvs c-LAM168	Rvs HAM6968;0.7010309278350515;0.6827586206896552;0.7191780821917808;0.604 - 0.756;0.646 - 0.788;0.653 - 0.749;0.7599905526688711;0.7272727272727273;0.7346938775510204;0.72;0.612 - 0.857;0.596 - 0.837;0.636 - 0.808;0.8053061224489796;{'C': 0.1}
DecisionTreeClassifier;3;Rvs HAM6700	Clinical Classification	Sex;0.9828178694158075;1.0;0.9657534246575342;1.000 - 1.000;0.935 - 0.993;0.966 - 0.997;0.9987482286254132;0.6060606060606061;0.6938775510204082;0.52;0.565 - 0.818;0.368 - 0.659;0.505 - 0.697;0.6106122448979592;{'max_depth': 10}
RandomForestClassifier;3;Clinical Classification	Sex	ApoE;1.0;1.0;1.0;1.000 - 1.000;1.000 - 1.000;1.000 - 1.000;1.0;0.6868686868686869;0.6530612244897959;0.72;0.521 - 0.778;0.588 - 0.833;0.606 - 0.778;0.7387755102040816;{'max_depth': 10	'n_estimators': 100}
GradientBoostingClassifier;3;Rvs c-LAM2709	Clinical Classification	Sex;0.7422680412371134;0.7034482758620689;0.7808219178082192;0.627 - 0.779;0.709 - 0.848;0.691 - 0.794;0.8411903637222485;0.7373737373737373;0.7755102040816326;0.7;0.652 - 0.891;0.571 - 0.827;0.646 - 0.828;0.736530612244898;{'learning_rate': 0.01	'n_estimators': 50}
KNeighborsClassifier;3;;0.6735395189003437;0.6206896551724138;0.726027397260274;0.544 - 0.698;0.654 - 0.792;0.622 - 0.725;0.7448039678790742;0.7272727272727273;0.6938775510204082;0.76;0.556 - 0.820;0.647 - 0.868;0.636 - 0.808;0.7632653061224489;{'n_neighbors': 15}
SVC;3;;0.8213058419243986;0.7931034482758621;0.8493150684931506;0.729 - 0.853;0.787 - 0.906;0.773 - 0.863;;0.797979797979798;0.8367346938775511;0.76;0.711 - 0.933;0.640 - 0.870;0.707 - 0.879;;{'C': 1.0}
GaussianNB;3;;0.711340206185567;0.6482758620689655;0.773972602739726;0.572 - 0.722;0.706 - 0.844;0.663 - 0.763;0.7470477090222012;0.6565656565656566;0.6326530612244898;0.68;0.489 - 0.768;0.545 - 0.804;0.556 - 0.748;0.7746938775510205;{}
MLPClassifier;3;;0.8591065292096219;0.8482758620689655;0.8698630136986302;0.786 - 0.904;0.816 - 0.922;0.818 - 0.897;0.9351913084553615;0.7272727272727273;0.7755102040816326;0.68;0.646 - 0.891;0.547 - 0.804;0.636 - 0.808;0.8110204081632653;{'activation': 'relu'	'alpha': 0.001	'hidden_layer_sizes': (100	)}
XGBClassifier;3;Rvs c-LAM262	Rvs HAM6700	Sex;1.0;1.0;1.0;1.000 - 1.000;1.000 - 1.000;1.000 - 1.000;1.0;0.696969696969697;0.7551020408163265;0.64;0.628 - 0.870;0.500 - 0.772;0.596 - 0.788;0.7457142857142858;{'learning_rate': 0.3	'max_depth': 10	'n_estimators': 100}
RidgeClassifier;3;Rvs c-LAM168	Rvs HAM6968	Sex;0.7079037800687286;0.6827586206896552;0.7328767123287672;0.609 - 0.759;0.661 - 0.805;0.656 - 0.759;;0.7171717171717171;0.7346938775510204;0.7;0.609 - 0.853;0.574 - 0.830;0.626 - 0.808;;{'alpha': 0.1}
ExtraTreesClassifier;3;Clinical Classification	Sex	ApoE;1.0;1.0;1.0;1.000 - 1.000;1.000 - 1.000;1.000 - 1.000;1.0;0.6868686868686869;0.6938775510204082;0.68;0.566 - 0.820;0.540 - 0.814;0.596 - 0.778;0.7393877551020408;{'max_depth': 20	'n_estimators': 150}
LogisticRegression;4;Rvs c-LAM1	Rvs c-LAM168	Rvs HAM6700	Rvs HAM6968;0.7044673539518901;0.6827586206896552;0.726027397260274;0.606 - 0.756;0.655 - 0.790;0.656 - 0.756;0.760226735947095;0.7373737373737373;0.7346938775510204;0.74;0.608 - 0.851;0.604 - 0.855;0.646 - 0.818;0.8028571428571428;{'C': 0.1}
DecisionTreeClassifier;4;Rvs c-LAM2709	Rvs HAM6700	Clinical Classification	Sex;0.9759450171821306;0.9655172413793104;0.9863013698630136;0.931 - 0.993;0.963 - 1.000;0.959 - 0.993;0.9987482286254133;0.47474747474747475;0.5510204081632653;0.4;0.408 - 0.682;0.259 - 0.538;0.374 - 0.566;0.5083673469387755;{'max_depth': 10}
RandomForestClassifier;4;Rvs HAM6700	Clinical Classification	Sex	ApoE;1.0;1.0;1.0;1.000 - 1.000;1.000 - 1.000;1.000 - 1.000;1.0;0.696969696969697;0.6530612244897959;0.74;0.511 - 0.781;0.614 - 0.857;0.606 - 0.788;0.7293877551020408;{'max_depth': 10	'n_estimators': 100}
GradientBoostingClassifier;4;Rvs c-LAM2709	Rvs HAM6700	Clinical Classification	Sex;0.7525773195876289;0.7448275862068966;0.7602739726027398;0.677 - 0.812;0.691 - 0.831;0.701 - 0.801;0.8407179971658008;0.7272727272727273;0.7551020408163265;0.7;0.630 - 0.878;0.564 - 0.820;0.636 - 0.818;0.7214285714285714;{'learning_rate': 0.01	'n_estimators': 50}
KNeighborsClassifier;4;;0.6735395189003437;0.6206896551724138;0.726027397260274;0.538 - 0.697;0.645 - 0.796;0.612 - 0.729;0.7448039678790742;0.7272727272727273;0.6938775510204082;0.76;0.553 - 0.816;0.638 - 0.872;0.636 - 0.808;0.7632653061224489;{'n_neighbors': 15}
SVC;4;;0.8213058419243986;0.7931034482758621;0.8493150684931506;0.721 - 0.857;0.791 - 0.905;0.777 - 0.866;;0.797979797979798;0.8367346938775511;0.76;0.718 - 0.939;0.638 - 0.878;0.717 - 0.879;;{'C': 1.0}
GaussianNB;4;;0.711340206185567;0.6482758620689655;0.773972602739726;0.572 - 0.720;0.703 - 0.840;0.660 - 0.763;0.7470477090222012;0.6565656565656566;0.6326530612244898;0.68;0.500 - 0.766;0.549 - 0.804;0.566 - 0.747;0.7746938775510205;{}
MLPClassifier;4;;0.8591065292096219;0.8482758620689655;0.8698630136986302;0.786 - 0.902;0.813 - 0.924;0.818 - 0.900;0.9351913084553615;0.7272727272727273;0.7755102040816326;0.68;0.647 - 0.889;0.538 - 0.811;0.626 - 0.818;0.8110204081632653;{'activation': 'relu'	'alpha': 0.001	'hidden_layer_sizes': (100	)}
XGBClassifier;4;Rvs c-LAM262	Rvs HAM6700	Rvs HAM8505	Sex;1.0;1.0;1.0;1.000 - 1.000;1.000 - 1.000;1.000 - 1.000;1.0;0.6363636363636364;0.5918367346938775;0.68;0.458 - 0.730;0.542 - 0.806;0.545 - 0.727;0.7175510204081633;{'learning_rate': 0.1	'max_depth': 6	'n_estimators': 150}
RidgeClassifier;4;Rvs c-LAM1	Rvs c-LAM168	Rvs HAM6968	Sex;0.7010309278350515;0.6758620689655173;0.726027397260274;0.598 - 0.748;0.645 - 0.803;0.649 - 0.756;;0.7272727272727273;0.7346938775510204;0.72;0.604 - 0.857;0.592 - 0.844;0.626 - 0.808;;{'alpha': 0.1}
ExtraTreesClassifier;4;Rvs HAM6700	Clinical Classification	Sex	ApoE;1.0;1.0;1.0;1.000 - 1.000;1.000 - 1.000;1.000 - 1.000;1.0;0.7474747474747475;0.7142857142857143;0.78;0.588 - 0.840;0.660 - 0.891;0.666 - 0.838;0.7481632653061224;{'max_depth': 20	'n_estimators': 150}
LogisticRegression;5;Rvs c-LAM1	Rvs c-LAM168	Rvs HAM6700	Rvs HAM6968	Sex;0.7010309278350515;0.6896551724137931;0.7123287671232876;0.616 - 0.762;0.640 - 0.784;0.649 - 0.749;0.758290033065659;0.7373737373737373;0.7346938775510204;0.74;0.608 - 0.857;0.614 - 0.857;0.657 - 0.818;0.793061224489796;{'C': 0.1}
DecisionTreeClassifier;5;Rvs c-LAM2709	Rvs HAM6700	Clinical Classification	Sex	ApoE;0.9312714776632303;0.903448275862069;0.958904109589041;0.851 - 0.949;0.925 - 0.987;0.900 - 0.959;0.9872933396315541;0.5353535353535354;0.5102040816326531;0.56;0.375 - 0.667;0.418 - 0.692;0.444 - 0.636;0.5595918367346939;{'max_depth': 10}
RandomForestClassifier;5;Rvs c-LAM262	Rvs HAM6700	Clinical Classification	Sex	ApoE;1.0;1.0;1.0;1.000 - 1.000;1.000 - 1.000;1.000 - 1.000;1.0;0.6868686868686869;0.7142857142857143;0.66;0.585 - 0.833;0.521 - 0.776;0.596 - 0.778;0.6959183673469388;{'max_depth': 20	'n_estimators': 50}
GradientBoostingClassifier;5;Rvs c-LAM262	Rvs c-LAM2709	Rvs HAM6700	Clinical Classification	Sex;0.7525773195876289;0.7448275862068966;0.7602739726027398;0.674 - 0.814;0.687 - 0.825;0.701 - 0.804;0.8407179971658008;0.7272727272727273;0.7551020408163265;0.7;0.641 - 0.865;0.566 - 0.837;0.646 - 0.818;0.7214285714285713;{'learning_rate': 0.01	'n_estimators': 50}
KNeighborsClassifier;5;;0.6735395189003437;0.6206896551724138;0.726027397260274;0.542 - 0.698;0.653 - 0.797;0.622 - 0.729;0.7448039678790742;0.7272727272727273;0.6938775510204082;0.76;0.565 - 0.825;0.642 - 0.872;0.636 - 0.818;0.7632653061224489;{'n_neighbors': 15}
SVC;5;;0.8213058419243986;0.7931034482758621;0.8493150684931506;0.729 - 0.859;0.788 - 0.904;0.777 - 0.863;;0.797979797979798;0.8367346938775511;0.76;0.732 - 0.934;0.633 - 0.872;0.717 - 0.869;;{'C': 1.0}
GaussianNB;5;;0.711340206185567;0.6482758620689655;0.773972602739726;0.573 - 0.724;0.707 - 0.842;0.660 - 0.763;0.7470477090222012;0.6565656565656566;0.6326530612244898;0.68;0.490 - 0.769;0.545 - 0.800;0.565 - 0.747;0.7746938775510205;{}
MLPClassifier;5;;0.8591065292096219;0.8482758620689655;0.8698630136986302;0.787 - 0.907;0.815 - 0.922;0.818 - 0.897;0.9351913084553615;0.7272727272727273;0.7755102040816326;0.68;0.649 - 0.881;0.553 - 0.810;0.646 - 0.818;0.8110204081632653;{'activation': 'relu'	'alpha': 0.001	'hidden_layer_sizes': (100	)}
XGBClassifier;5;Rvs c-LAM1	Rvs c-LAM262	Rvs HAM6700	Rvs HAM8505	Sex;1.0;1.0;1.0;1.000 - 1.000;1.000 - 1.000;1.000 - 1.000;1.0;0.7171717171717171;0.7551020408163265;0.68;0.630 - 0.867;0.553 - 0.809;0.626 - 0.798;0.7408163265306122;{'learning_rate': 0.2	'max_depth': 15	'n_estimators': 150}
RidgeClassifier;5;Rvs c-LAM1	Rvs c-LAM168	Rvs HAM6700	Rvs HAM6968	Sex;0.7010309278350515;0.6896551724137931;0.7123287671232876;0.610 - 0.771;0.639 - 0.783;0.646 - 0.753;;0.7373737373737373;0.7346938775510204;0.74;0.600 - 0.854;0.615 - 0.857;0.657 - 0.818;;{'alpha': 0.1}
ExtraTreesClassifier;5;Rvs c-LAM2709	Rvs HAM6700	Clinical Classification	Sex	ApoE;0.993127147766323;0.9862068965517241;1.0;0.966 - 1.000;1.000 - 1.000;0.983 - 1.000;0.9991025035427491;0.7575757575757576;0.7755102040816326;0.74;0.654 - 0.887;0.612 - 0.860;0.667 - 0.838;0.7506122448979592;{'max_depth': 10	'n_estimators': 100}
